# Supplementary material for: The dynamic effects of maternal high-calorie diet on glycolipid metabolism and gut microbiota from weaning to adulthood in offspring mice
Source: Front Nutr. 2022 Jul 28;9:941969. doi: 10.3389/fnut.2022.941969 (PMC9343994; doi:10.3389/fnut.2022.941969)
Supplement: Supplementary file 1 [file Table_1.XLSX]

## Sheet: supplymentary table 1
		Supplementary Table 1. Functional predictions of bacterial communities by KEGG pathway database in offspring at weaning.
		KEGG function Pathway level 3	NC-3w Mean (%)	NC-3w Sd (%)	HF-3w Mean (%)	HF-3w Sd (%)	P-value
		Glycolysis / Gluconeogenesis	1.338	0.046	1.176	0.049	0.005
		C5-Branched dibasic acid metabolism	0.235	0.02	0.28	0.015	0.008
		Photosynthesis	0.343	0.025	0.284	0.013	0.008
		Sulfur metabolism	0.227	0.021	0.351	0.057	0.005
		Lipopolysaccharide biosynthesis	0.285	0.056	0.124	0.041	0.005
		Glycosphingolipid biosynthesis - ganglio series	0.073	0.021	0.031	0.015	0.008
		Fatty acid degradation	0.169	0.011	0.133	0.009	0.005
		Primary bile acid biosynthesis	0.053	0.013	0.024	0.007	0.005
		Steroid hormone biosynthesis	0.018	0.006	0.008	0.004	0.008
		Ether lipid metabolism	0.014	0.006	0.003	0.002	0.005
		Arachidonic acid metabolism	0.016	0.005	0.006	0.002	0.005
		Linoleic acid metabolism	0.012	0.005	0.002	0.001	0.005
		alpha-Linolenic acid metabolism	0.013	0.005	0.003	0.002	0.005
		Penicillin and cephalosporin biosynthesis	0.035	0.01	0.013	0.005	0.008
		Streptomycin biosynthesis	0.358	0.015	0.318	0.015	0.008
		Flavone and flavonol biosynthesis	0.013	0.005	0.003	0.002	0.005
		Betalain biosynthesis	0	0.001	0	0	0.005
		Biosynthesis of various secondary metabolites - part 2	0.07	0.005	0.085	0.007	0.008
		One carbon pool by folate	0.525	0.018	0.481	0.014	0.005
		Pantothenate and CoA biosynthesis	0.524	0.008	0.568	0.017	0.005
		Porphyrin and chlorophyll metabolism	0.456	0.087	0.787	0.072	0.005
		Phosphonate and phosphinate metabolism	0.085	0.019	0.054	0.008	0.008
		D-Glutamine and D-glutamate metabolism	0.161	0.011	0.136	0.008	0.008
		Zeatin biosynthesis	0.06	0.006	0.045	0.003	0.005
		Meiosis - yeast	0	0	0.003	0.002	0.005
		Ferroptosis	0.08	0.018	0.044	0.016	0.008
		Bacterial chemotaxis	0.256	0.095	0.622	0.166	0.005
		Flagellar assembly	0.261	0.114	0.634	0.184	0.005
		Lysosome	0.233	0.059	0.087	0.032	0.008
		Cationic antimicrobial peptide (CAMP) resistance	0.296	0.02	0.237	0.016	0.005
		Antifolate resistance	0.204	0.006	0.194	0.004	0.008
		Type I diabetes mellitus	0.066	0.007	0.048	0.004	0.005
		Primary immunodeficiency	0.065	0.008	0.048	0.006	0.005
		Shigellosis	0.025	0.012	0.061	0.016	0.008
		Salmonella infection	0.191	0.013	0.233	0.013	0.008
		Amyotrophic lateral sclerosis (ALS)	0.012	0.004	0.029	0.004	0.005
		Prion diseases	0.004	0.001	0.018	0.004	0.005
		Cocaine addiction	0	0.001	0	0	0.008
		Amphetamine addiction	0	0.001	0	0	0.008
		Alcoholism	0	0.001	0	0	0.008
		PPAR signaling pathway	0.125	0.008	0.082	0.01	0.005
		Adipocytokine signaling pathway	0.061	0.013	0.034	0.009	0.008
		Thermogenesis	0.059	0.013	0.032	0.009	0.008
		NOD-like receptor signaling pathway	0.143	0.012	0.184	0.013	0.005
		Serotonergic synapse	0	0.001	0	0	0.008
		Dopaminergic synapse	0	0.001	0	0	0.008
		ABC transporters	2.237	0.268	2.961	0.253	0.008
		AMPK signaling pathway	0.086	0.011	0.121	0.011	0.005
		Sulfur relay system	0.201	0.012	0.232	0.016	0.005
		Base excision repair	0.423	0.017	0.376	0.006	0.005
		Ribosome biogenesis in eukaryotes	0.048	0.003	0.043	0.001	0.005
		(NC-3w, n=6; HF-3w, n=6; NC-9w, n=6; HF-9w, n=5). NC, normal chow diet; HF, high-fat diet.
